# Supplementary material for: Phosphatase to kinase switch of a critical enzyme contributes to timing of cell differentiation
Source: mBio. 2023 Dec 6;15(1):e02125-23. doi: 10.1128/mbio.02125-23 (PMC10790692; doi:10.1128/mbio.02125-23)
Supplement: Table S1 — Bacterial strains, plasmids, and primers. [file mbio.02125-23-s0006.xlsx]

## Sheet: Sheet1
Plasmids
Description	Source	Name
Caulobacter sucrose counter selection plasmid	(Thanbichler et al., 2007)	pNPTS138
Caulobacter eYFP integrating plasmid	(Thanbichler et al., 2007)	pYFPC-2
pxyl:eYFP-parB	(Ptacin et al., 2014)	pJP384
pleC(bp1545-2529)-HaloTag	This study	pTC14
pNPTS138-upstream(pleC)-downstream(pleC)	This study	pTC59
ppleC:pleC-eYFP	This study	pTC98
ppleC:pleC(aa1-182)-E. coli arcB(aa43-54)-pleC(aa277-842)-eYFP	This study	pTC147
ppleC:pleC(∆aa306-518)-eYFP	This study	pTC149
ppleC:pleC-3xFlag	This study	pTC259
ppleC:pleC(aa1-182)-E. coli arcB(aa43-54)-pleC(aa277-842)-3xFlag	This study	pTC260
ppleC:pleC(∆aa306-518)-3xFlag (∆PAS)	This study	pTC262
pNPTS138-pleD-HaloTag-3xFlag-downstream(pleD)	This study	pTC275
pNPTS138-upstream(divK)-divK-HaloTag-3xFlag-downstream(divK)	(Saurabh et al., 2022)	pTC276
pNPTS138-pleC(bp416-bp915)-pleC(bp1546-2045)	This study	pTC342
pdivK:divK-eYFP	(Saurabh et al., 2022)	pTS18
Bacterial strains
Description	Source	Name
NA1000/CB15N	Lab strain	LS101
∆divJ	(Perez et al., 2017)	AP497
∆fliG	(Jenal & Shapiro, 1996)	LS2356
∆podJ	(Viollier et al., 2002)	LS3778
pdivJ:divJ-HaloTag	(Saurabh et al., 2022)	SS087
ppleC:pleC-HaloTag	This study	TNC41
∆pleC	This study	TNC104
ppleC:pleC-eYFP	This study	TNC260
ppleC:pleC(DCache:ArcB)-eYFP	This study	TNC296
ppleC:pleC(DPAS)-eYFP	This study	TNC298
ppleC:pleC-3xFlag	This study	TNC455
ppleC:pleC(DCache:ArcB)- 3xFlag	This study	TNC456
ppleC:pleC(DPAS)- 3xFlag	This study	TNC458
∆pleC, ppleD:pleD-HaloTag-3xFlag	This study	TNC506
∆pleC, pdivK:divK-HaloTag-3xFlag	This study	TNC507
ppleC:pleC-eYFP, ppleD:pleD-HaloTag-3xFlag	This study	TNC511
ppleC:pleC-eYFP, pdivK:divK-HaloTag-3xFlag	This study	TNC512
ppleC:pleC(DPAS)- 3xFlag, ppleD:pleD-HaloTag-3xFlag	This study	TNC515
ppleC:pleC(DPAS)- eYFP, pdivK:divK-HaloTag-3xFlag	This study	TNC518
∆podJ, ppleC:pleC-eYFP	This study	TNC533
ppleC:pleC(DPAS)	This study	TNC670
pxyl:eYFP-parB	This study	TNC688
ppleC:pleC(DPAS), pxyl:eYFP-parB	This study	TNC689
∆podJ, ppleC:pleC-3xFlag	This study	TNC711
pdivJ:divJ-eYFP	(Saurabh et al., 2022)	TS15
Primers
Sequence	Name
5’-TCGCGAGACGTCCAATTGCATATGCGCCAAGGGTGTTCGCGAAGCC-3’	TC15F
5’-AGCTCGAGATCTTAAGGTACCGGCCGCCACGAAGTCGCGAGTG-3’	TC16R
5’-GTACCTTAAGATCTCGAGCTCCGAATTCGAACGTTACGCGTCAC-3’	TC62F
5’-GTGGATCCCCCGGGCTGCAGCTAGCCTAGCCGGAAATCTCGAGCGTC-3’	TC63R
5’-CACCCTTGGCGCTCTGGATCATCAGCAGCAGCGC-3’	TC85R
5’-GATCCAGAGCGCCAAGGGTGTTCGCGAAGC-3’	TC86F
5’-TCGCGAGACGTCCAATTGCATATGGAGCCCGACCTCGCCCTGATGTTC-3’	TC303F
5’-AGCTCGAGATCTTAAGGTACCGGCCGCCACGAAGTCGCGAGTG-3’	TC304R
5’-AGCTACGTAATACGACTCACTAGTCCAAGATCAGCGCCGGCGGTCC-3’	TC411F
5’-TTAAGGTACCGGCGGCCTTGCCGACCACCGCG-3’	TC412R
5’-ACGATGACAAGTGAGCAGCGGGCGCCCAGCCC-3’	TC528F
5’-GTCACGGCCGAAGCTAGCGAATTCCCTTGCAGCGCTTGGCCGAGCC-3’	TC529R
5’-GCTACGTAATACGACTCACTAGTATTGGAAGGCCGCCGCCCTGGCC-3’	TC691F
5’-CGTCACGGCCGAAGCTAGCGAATTCTCTTCGAGATGCATCGACTCG-3’	TC692R
